# Supplementary material for: Unravelling Cotton Nonexpressor of Pathogenesis-Related 1(NPR1)-Like Genes Family: Evolutionary Analysis and Putative Role in Fiber Development and Defense Pathway
Source: Plants (Basel). 2020 Aug 6;9(8):999. doi: 10.3390/plants9080999 (PMC7463611; doi:10.3390/plants9080999)
Supplement: Supplementary file 1 [file plants-09-00999-s001.zip]

Archive with 6 entries (6 files):
- S1-Primers.xlsx
- S3Protein similarity.xlsx
- S4Protein and gene Features.xlsx
- S5Cis-regulatory elements in Arabidopsis and Cotton NPRs.xlsx
- SupplementaryFigures mdpi-plants S1-S6.pptx
- S2 Locus or Protein ID.xlsx
