# Supplementary material for: Unravelling Cotton Nonexpressor of Pathogenesis-Related 1(NPR1)-Like Genes Family: Evolutionary Analysis and Putative Role in Fiber Development and Defense Pathway
Source: Plants (Basel). 2020 Aug 6;9(8):999. doi: 10.3390/plants9080999 (PMC7463611; doi:10.3390/plants9080999)
Supplement: Supplementary file 1 [file plants-09-00999-s001.zip › S1-Primers.xlsx]

## Sheet: Sheet1
Table S1. Primers used for qRT-PCR analysis
Gene	Sequences (5’ to 3’)
GhNPR1A_F	GATACGGCGCAGGAACGGA
GhNPR1A_R	AGGAGATGGCTGACCTGTCAAACTG
GhNPR1D_F	CAGAACAGTGGAACTCGGGAAG
GhNPR1D_R	TCCATGTATCTCTGCCTTTTAACCACT
GhNPR3A.1_F	CCACTGCCCTCCATTACGCT
GhNPR3A.1_R	ACGCATTGCAGCTATGTGAAGAACT
GhNPR3A.2_F	AGATTAAAGCATCACCGAGGGG
GhNPR3A.2_R	GCAAAACCAGTTCCTTCGTGTC
GhNPR3D.1_F	CACTGCCCTCCATTACGCC
GhNPR3D.1_R	CGCATTGCAGCTATGTGAAGAACC
GhNPR3D.2_F	TGACAAGTTCTTGGTGGATGATATG
GhNPR3D.2_R	AGATGAAGATGAAGGTGACAATACAGGC
GhNPR4A_F	CGCTATTTCCCTCATTGCTCA
GhNPR4A_R	TATCTTTTGCTCTTCCGGGGTC
GhNPR4D_F	CGCTATTTCCCTCATTGCTCG
GhNPR4D_R	ATCCTTTGCTCTTCCGGGGTG
GhNPR5A_F	CCACCATGATCTCACCGCA
GhNPR5A_R	CTTCCCGGCTGCAGTTCTCA
GhNPR5D_F	AGCTGCGTCTCAAGTCATCTCTAA
GhNPR5D_R	GGGTGGGGGTGATGATGATGATGATGATG
GhNPR6A_F	AGGAAACGCAAACCCACCG
GhNPR6A_F.	CACCAATGAGTGATGAACATAACAGC
GhNPR6D_R	CCCTCCATTCTCGAACCCATTTGAC
GhNPR6D_R	GCAAGATTGCTTCCACTGCTACTA
GhUBQ14_F	CAACGCTCCATCTTGTCCTT
GhUBQ14_R	TGATCGTCTTTCCCGTAAGC
ATNPR1_F	CTGCTCGTCAATGGTTATCTTCG
ATNPR1 _R	GAGGAGTCGGTGTTATCGGTAG
ATNPR5 _F	CATCTTAGTTTAAATATCTGAGCCGCC
ATNPR5 _R	GGATTCTTTATTGCTTTGAGTTTGTGGT
ATNPR6_F	GGTCTTTTTGTAGTCCCTATCATCCTTT
ATNPR6 _R	CCTTTTGTTTGTGTTCCCTTCCA
ATNPR4_F	GCAAACGAAAAGAATGCTTACACG
ATNPR4 _R	CTTTCACAGTGCCTTTCTCGGG
ATNPR2_F	ACCGAAACCAACCTCTGCG
ATNPR2_R	AGGTCGTTTCAAAAAATCCCGT
ATNPR3 _F	CATTTCTCTTATGGTTCTATTGGGTCC
ATNPR3 _R	AAGATTGGAGCTGAGTTTGGTTAGAC
ATUBI10_F	CCACCGGACCAGCAGAGA
ATUBI10_R	GTGTGGACTCCTTCTGAATGTTGTAG
