# Supplementary material for: Unravelling Cotton Nonexpressor of Pathogenesis-Related 1(NPR1)-Like Genes Family: Evolutionary Analysis and Putative Role in Fiber Development and Defense Pathway
Source: Plants (Basel). 2020 Aug 6;9(8):999. doi: 10.3390/plants9080999 (PMC7463611; doi:10.3390/plants9080999)
Supplement: Supplementary file 1 [file plants-09-00999-s001.zip › S3Protein similarity.xlsx]

## Sheet: Protein Similarity
Table S3	Protein similarities between Arabidopsis, G. hirsutum, G. raimondii, G. arboreum and G. barbadense
AT/G. hirsutum	NPR1	NPR2	NPR3	NPR4	NPR5	NPR6
	AT1G64280	AT4G26120	AT5G45110	AT4G19660	AT2G41370	AT3G57130
GH_A01G2100	44.2	41.7	46.8	44.9	91.4	88
GH_A08G2791	79.1	76.2	67	67.2	45.7	44.8
GH_A09G0085	52.1	53.2	62.5	61.8	55	55.8
GH_A09G0955	65.9	64.2	82.3	81	47.3	46.3
GH_A09G1355	42.3	40.8	45.2	45.6	91	87.9
GH_A10G0470	66.9	62.7	81.1	80.6	45.8	44.5
GH_D01G2194	44.4	41.8	46.8	44.9	91.4	87.8
GH_D08G2784	79.1	76.3	66.6	66.7	45.3	44.5
GH_D09G0089	61.9	61.5	72.7	72.3	49	47.5
GH_D09G0911	66.3	64.3	82.4	81.1	47.3	46.3
GH_D09G1306	42.8	42.5	46.2	45.3	91.9	89
GH_D10G0496	67.1	62.7	81.1	80.6	45.7	44.5
AT/G. barbadense	NPR1	NPR2	NPR3	NPR4	NPR5	NPR6
	AT1G64280	AT4G26120	AT5G45110	AT4G19660	AT2G41370	AT3G57130
GB_A01G2205	44.2	41.7	46.8	44.9	91.4	88
GB_A08G2903	79.3	76.2	66.8	67	45.7	44.8
GB_A09G0108	62.2	61.8	72.9	72	49.9	47.8
GB_A09G1067	66.3	64.3	82.4	81.1	47.2	46.1
GB_A09G1470	42.8	42.5	46.1	45.3	91.9	89
GB_A10G0469	67.3	62.8	80.7	80.6	46.3	45.8
GB_D01G2289	44.4	41.8	46.8	44.9	91.4	87.8
GB_D08G2893	79.1	76.3	66.6	66.7	45.5	44.5
GB_D09G0086	62.1	61.7	73.2	72.5	49.2	47.7
GB_D09G0919	66.3	64.3	82.4	81.1	47.3	46.3
GB_D09G1311	42.8	42.5	46.2	45.3	91.9	89
GB_D10G0482	66.9	62.8	81.1	80.4	45.7	44.5
AT/G. arboreum	NPR1	NPR2	NPR3	NPR4	NPR5	NPR6
	AT1G64280	AT4G26120	AT5G45110	AT4G19660	AT2G41370	AT3G57130
Ga02G1425	44.2	41.7	46.8	44.9	91.4	88
Ga08G2883	79.1	76.2	66.8	67	45.7	44.8
Ga09G0926	65.6	63.7	82.3	81.8	47.3	46.6
Ga09G1363	42.8	42.5	46.2	45.3	91.9	89
Ga10G2594	65.6	61.8	80.9	81.3	46.5	44.9
AT/G. raimondii	NPR1	NPR2	NPR3	NPR4	NPR5	NPR6
	AT1G64280	AT4G26120	AT5G45110	AT4G19660	AT2G41370	AT3G57130
Gorai.002G226700	44.4	41.8	46.8	44.9	91.4	87.9
Gorai.004G284300	79.3	76.5	66.7	66.9	45.5	44.5
Gorai.006G009000	62.1	61.7	73	72.7	49	47
Gorai.006G091900	66.3	64.3	82.4	81.1	47.3	46.3
Gorai.006G133600	42.8	42.5	46.2	45.3	91.9	89
Gorai.011G050200	67.1	62.5	81.1	80.6	46	45.5
