# Supplementary material for: Unravelling Cotton Nonexpressor of Pathogenesis-Related 1(NPR1)-Like Genes Family: Evolutionary Analysis and Putative Role in Fiber Development and Defense Pathway
Source: Plants (Basel). 2020 Aug 6;9(8):999. doi: 10.3390/plants9080999 (PMC7463611; doi:10.3390/plants9080999)
Supplement: Supplementary file 1 [file plants-09-00999-s001.zip › S4Protein and gene Features.xlsx]

## Sheet: Sheet1
Gene Name	Gene ID	Chromosome location	Protein Length (aa)	Molecular Weight (kDa)	Charge	Isoelectric Point	Grand Average of Hydropathy	Transcript Length (bp)	Exon Number
GhNPR1A	GH_A08G2791	AtChr08(-)124374871-124377747	591	65.507	-4	6.053	-0.156	1776	4
GhNPR1D	GH_D08G2784	DtChrtChr08(-)68400803-68403720	589	65.291	-6	5.799	-0.132	1770	4
GhNPR3A.1	GH_A09G0955	AtChr09(-)60349562-60352459	583	65.229	-4	6.058	-0.254	1752	4
GhNPR3D.1	GH_D09G0911	DtChrtChr09(-)33360945-33363867	583	65.267	0	6.515	-0.277	1752	4
GhNPR3A.2	GH_A09G0085	AtChr09(+)1988962-1992109	480	53.744	-8.5	5.38	-0.205	1441	3
GhNPR3D.2	GH_D09G0089	DtChrtChr09(+)2019567-2024105	575	64.919	-3.5	6.183	-0.356	1728	4
GhNPR4A	GH_A10G0470	AtChr10(+)4401019-4403621	587	65.378	-1.5	6.337	-0.215	1764	4
GhNPR4D	GH_D10G0496	DtChrtChr10(+)4193888-4196507	587	65.436	-1.5	6.336	-0.22	1764	4
GhNPR5A	GH_A01G2100	AtChr01(-)112816630-112818995	490	53.857	4	6.719	-0.194	1473	2
GhNPR5D	GH_D01G2194	DtChrtChr01(-)60237030-60239392	490	53.86	5	6.776	-0.192	1473	2
GhNPR6A	GH_A09G1355	AtChr09(-)68677674-68680382	481	52.676	1	6.576	-0.098	1446	3
GhNPR6D	GH_D09G1306	DtChr09(-)39399074-39401529	482	52.925	0	6.506	-0.154	1449	2
GaNPR1	Ga08G2883	Chr08(-)128673820-128676688	591	65.391	-5	5.929	-0.152	1776	4
GaNPR3	Ga09G0926	Chr09(-)60419227-60423350	577	64.569	-2	6.293	-0.276	1734	5
GaNPR4	Ga10G2594	Chr10(-)124957940-124962282	579	64.353	-5.5	5.82	-0.188	1740	5
GaNPR5	Ga02G1425	Chr02(-)93826616-93828985	490	53.857	4	6.719	-0.194	1473	2
GaNPR6	Ga09G1363	Chr09(-)69502680-69505130	482	52.923	0	6.506	-0.148	1449	2
GrNPR1	Gorai.004G284300	Chr04(-)61544592-61548069	589	65.307	-7	5.671	-0.147	2330	4
GrNPR3.1	Gorai.006G091900	Chr06(-)32835819-32839366	583	65.267	0	6.515	-0.277	2378	4
GrNPR3.2	Gorai.006G009000	Chr06(+)1991134-1996175	575	64.983	-4.5	6.082	-0.365	2222	4
GrNPR4	Gorai.011G050200	Chr11(+)3919517-3923173	587	65.476	-2.5	6.215	-0.222	2792	4
GrNPR5	Gorai.002G226700	Chr02(-)58356003-58359190	489	53.724	3.5	6.698	-0.186	2303	2
GrNPR6	Gorai.006G133600	Chr06(-)38791927-38795328	482	52.909	0	6.506	-0.149	1583	2
GbNPR1A	GB_A08G2903	AtChr08(-)120052626-120055495	591	65.286	-2	6.288	-0.129	1776	4
GbNPR1D	GB_D08G2893	DtChr08(-)67028943-67031860	589	65.266	-7	5.671	-0.141	1770	4
GbNPR3A.1	GB_A09G1067	AtChr09(-)56182671-56185568	583	65.325	0	6.515	-0.278	1752	4
GbNPR3D.1	GB_D09G0919	DtChr09(-)34776836-34779757	583	65.267	0	6.515	-0.277	1752	4
GbNPR3A.2	GB_A09G0108	AtChr09(+)2090648-2095428	575	64.74	-4	6.111	-0.357	1728	4
GbNPR3D.2	GB_D09G0086	DtChr09(+)1918187-1922737	575	64.946	-2.5	6.28	-0.362	1728	4
GbNPR4A	GB_A10G0469	AtChr10(+)4437503-4440105	587	65.392	-0.5	6.456	-0.197	1764	4
GbNPR4D	GB_D10G0482	DtChr10(+)4224611-4227230	587	65.395	-1.5	6.336	-0.216	1764	4
GbNPR5A	GB_A01G2205	AtChr01(-)110186803-110189168	490	53.857	4	6.719	-0.194	1473	2
GbNPR5D	GB_D01G2289	DtChr01(-)59251688-59254050	490	53.86	5	6.776	-0.192	1473	2
GbNPR6A	GB_A09G1470	AtChr09(-)64621724-64624182	482	52.945	1.5	6.599	-0.148	1449	2
GbNPR6D	GB_D09G1311	DtChr09(-)40784731-40787187	482	52.909	0	6.506	-0.149	1449	2
