# Supplementary material for: Unravelling Cotton Nonexpressor of Pathogenesis-Related 1(NPR1)-Like Genes Family: Evolutionary Analysis and Putative Role in Fiber Development and Defense Pathway
Source: Plants (Basel). 2020 Aug 6;9(8):999. doi: 10.3390/plants9080999 (PMC7463611; doi:10.3390/plants9080999)
Supplement: Supplementary file 1 [file plants-09-00999-s001.zip › S5Cis-regulatory elements in Arabidopsis and Cotton NPRs.xlsx]

## Sheet: Sheet2
Classification criteria for Cis-regulatory elements in promoters
1. Defense related	2. Harmone	3. Development	4. Stress	5. Other
Salicylic acid	Abscisic acid	Tissue related development	Drought	Signalling by chemicals or molecules
Jasmonic acid	Auxin	Growth	High temperature/Heat	Sugar
Ethylene	Gibberellic acid		Cold	Light
Wounding	Cytokinin		High salt	Cell cycle related
Disease			Dehydration	Transcription/Replication/Translation related
Elicitors			Starvation	Ammonium
				Sulphur
				Phosphate
				Iron
				Nitrogen
				Calcium

## Sheet: Cotton
Defense		GhNPR1A	GhNPR1D	GhNPR3A.1	GhNPR3D.1	GhNPR3A.2	GhNPR3D.2	GhNPR4A	GhNPR4D	GhNPR5A	GhNPR5D	GhNPR6A	GhNPR6D	Motifs-Sequence
	AGCBoxNPGLB	1	1	0	0	0	0	0	0	1	1	0	0	AGCCGCC
	AGmotifNTMYB2	0	0	0	0	0	0	1	1	0	0	0	0	AGATCCAA
	ASF1motifCAMV	5	4	6	7	1	1	4	5	0	0	3	2	TGACG
	BIHD1OS	1	3	9	6	4	5	5	7	5	2	2	2	TGTCA
	ELRECOREPCRP1	1	1	3	3	0	0	0	2	1	1	2	2	TTGACC
	ELRENTCHN50	0	1	0	0	0	0	0	0	0	0	0	0	GGTCANNNAGTC
	GCCCORE	1	1	0	0	0	0	0	0	1	1	0	0	GCCGCC
	MYB1LEPR	0	0	0	0	0	0	0	0	1	2	1	0	GTTAGTT
	PALBoxAPC	0	1	0	0	0	0	0	1	0	0	0	0	CCGTCC
	PalindromicBox	0	0	4	4	0	0	2	2	0	0	0	0	TGACGTCA
	SEBFCONSST	0	0	0	0	0	2	1	0	1	3	0	0	YTGTCWC
	T/GBoxATPIN2	0	0	0	0	0	0	0	0	1	0	0	0	AACGTG
	TCA-element	3	1	1	1	0	0	1	0	0	0	1	1	CCATCTTTTT
	TC-richrepeats1	0	0	0	0	2	1	1	1	0	0	0	0	GTTTTCTTAC
	TC-richrepeats2	0	0	0	0	0	0	0	0	1	1	0	0	ATTCTCTAAC
	TL1ATSAR	1	1	0	0	0	0	0	0	0	0	0	0	CTGAAGAAGAA
	WBBoxPCWRKY1	2	2	1	2	0	0	0	1	0	1	0	0	TTTGACY
	WBoxATNPR1	5	6	8	6	4	3	3	6	3	2	5	4	TTGAC
	WBoxHVISO1	5	5	3	3	3	2	0	0	6	4	2	0	TGACT
	WBoxNTCHN48	0	1	1	0	0	0	0	0	0	0	0	0	CTGACY
	WRE3	1	1	0	0	0	0	0	0	0	0	1	0	CCACCT
	WUN-motif 1	0	0	2	0	0	1	1	2	2	0	0	0	AAATTACT
	WUN-motif 2	0	0	2	0	0	0	0	0	1	0	0	0	AAATTACTA
	Total	26	29	40	32	14	15	19	28	24	18	17	11	0
Development	motifs-ID	GhNPR1A	GhNPR1D	GhNPR3A.1	GhNPR3D.1	GhNPR3A.2	GhNPR3D.2	GhNPR4A	GhNPR4D	GhNPR5A	GhNPR5D	GhNPR6A	GhNPR6D	Motifs-Sequence
	-300CORE	0	0	2	0	2	1	0	0	1	1	0	0	TGTAAAG
	-300ELEMENT	0	3	3	3	1	3	3	3	3	2	1	1	TGHAAARK
	AACACOREOS	0	0	0	0	1	0	1	0	0	0	1	1	AACAAAC
	ACGTCBox	0	0	4	4	0	0	2	2	0	0	0	0	GACGTC
	CAATBox1	24	25	30	26	17	18	21	21	19	21	28	29	CAAT
	CACTFTPPCA1	28	34	30	24	28	29	19	24	39	20	29	37	YACT
	CANBNNAPA	0	2	0	1	0	0	0	0	0	0	1	0	CNAACAC
	CARGAT	2	0	0	0	0	0	0	0	2	0	0	0	CCWWWWWWGG
	CARGCW8GAT	2	6	0	7	0	1	3	2	2	0	6	6	CWWWWWWWWG
	CCA1ATLHCB1	0	0	1	0	0	0	1	1	1	2	0	0	AAMAATCT
	CEREGLUBox2	0	0	0	0	0	0	0	1	0	0	0	0	TGAAAACT
	DOFCOREZM	36	36	32	31	33	32	34	49	32	30	23	20	AAAG
	E2FBNTRNR	0	1	0	0	0	0	0	0	0	0	0	0	GCGGCAAA
	E2FCONSENSUS	0	4	0	1	1	0	0	0	0	0	1	1	WTTSSCSS
	GATABox	15	8	13	17	24	26	9	16	16	12	22	20	GATA
	GCN4OSGLUB1	0	0	1	1	0	0	0	0	0	0	1	0	TGAGTCA
	GTGANTG10	8	7	13	10	9	11	6	11	8	7	7	7	GTGA
	HEXAMERATH4	0	1	0	0	0	0	0	1	0	0	0	0	CCGTCG
	HEXmotif	1	0	4	5	1	1	3	3	0	0	1	0	ACGTCA
	L1BoxATPDF1	1	0	0	0	0	0	2	2	0	0	0	0	TAAATGYA
	MARABox1	0	0	1	1	1	1	3	3	1	1	0	0	AATAAAYAAA
	MARARS	0	0	1	0	1	1	1	0	0	1	0	1	WTTTATRTTTW
	MARTBox	2	6	8	3	2	3	3	5	2	4	1	0	TTWTWTTWTT
	MYBPZM	0	0	0	0	1	1	2	1	1	2	1	2	CCWACC
	MYBST1	1	3	0	1	6	7	2	1	9	5	3	3	GGATA
	NAPINmotifBN	1	0	0	0	1	1	0	0	0	0	0	0	TACACAT
	NODCON1GM	1	1	6	7	3	3	3	3	3	2	3	3	AAAGAT
	NODCON2GM	6	5	0	4	1	2	6	4	8	4	5	6	CTCTT
	NTBBF1ARROLB	3	3	3	2	3	3	3	4	2	2	1	1	ACTTTA
	OSE1ROOT	1	1	6	7	3	3	3	3	3	2	3	3	AAAGAT
	OSE2ROOT	6	5	0	4	1	2	6	4	8	4	5	6	CTCTT
	POLLEN1LELAT52	9	8	13	13	13	13	20	21	16	16	16	14	AGAAA
	QELEMENT	1	0	0	0	0	1	0	0	0	1	2	1	AGGTCA
	RAV1AAT	2	0	4	5	1	4	3	4	5	3	14	10	CAACA
	RAV1BAT	1	2	0	0	0	0	0	0	0	0	1	0	CACCTG
	RGATAOS	0	0	0	0	2	2	0	0	0	0	0	0	CAGAAGATA
	RHERPATEXPA7	0	0	0	1	1	1	1	0	1	2	1	1	KCACGW
	ROOTmotifTA	14	19	42	29	20	20	18	10	16	17	25	31	ATATT
	RYREPEAT	0	0	0	0	0	0	0	1	0	0	1	3	CATGCA/T/Y
	S1FBoxSORPS1L21	0	0	1	0	0	2	0	0	0	0	2	2	ATGGTA
	SEF1motif	0	0	3	2	5	3	2	0	2	0	0	2	ATATTTAWW
	SEF3motifGM	0	2	2	2	0	1	2	2	1	2	0	0	AACCCA
	SEF4motifGM7S	11	12	11	11	6	3	7	10	9	8	5	3	RTTTTTR
	SITEIIATCYTC	0	3	0	5	0	0	2	1	0	1	1	1	TGGGCY
	SP8BFIBSP8AIB	0	0	0	0	0	0	0	1	0	0	0	0	ACTGTGTA
	SP8BFIBSP8BIB	1	0	4	2	1	1	1	1	3	2	0	1	TACTATT
	SREATMSD	0	2	0	0	1	0	2	1	3	3	1	1	TTATCC
	SURE1STPAT21	0	0	2	1	0	0	1	1	0	1	0	0	AATAGAAAA
	TAAAGSTKST1	5	10	7	7	7	10	4	14	8	5	3	3	TAAAG
	TGACGTVMAMY	1	0	4	5	1	1	3	3	0	0	1	0	TGACGT
	TGTCACACM	0	1	0	0	0	0	1	0	0	0	0	0	TGTCACA
	TOPOISOM	0	0	0	0	0	0	1	0	0	0	0	0	GTNWAYATTNATNNG
	UP1ATMSD	0	1	0	2	0	0	1	0	0	1	0	0	GGCCCAWWW
	UP2ATMSD	0	0	0	1	0	0	0	0	0	0	0	0	AAACCCTA
	WUSATAg	0	0	0	0	0	0	0	3	1	0	0	0	TTAATGG
	XYLAT	0	0	0	0	1	0	0	0	0	0	0	0	ACAAAGAA
	Total	183	211	251	245	199	211	205	237	225	184	216	220	0
Hormone	motifs-ID	GhNPR1A	GhNPR1D	GhNPR3A.1	GhNPR3D.1	GhNPR3A.2	GhNPR3D.2	GhNPR4A	GhNPR4D	GhNPR5A	GhNPR5D	GhNPR6A	GhNPR6D	Motifs-Sequence
	ABREA2HVA1	0	0	0	0	0	0	0	0	0	1	0	0	CCTACGTGGC
	ABREAT	0	0	0	0	0	0	0	0	0	1	0	0	YACGTGGC
	ABREmotifAO	0	0	1	0	0	0	0	0	0	0	0	0	TACGTGTC
	ABRERATCAL	0	0	2	3	0	0	0	0	0	0	0	0	MACGYGB
	ACGTABox	0	0	0	0	0	0	0	0	0	2	0	0	TACGTA
	ACGTABRE	0	0	1	0	0	0	0	0	0	1	0	0	ACGTGKC
	ACGTTBox	0	0	0	0	0	0	0	2	0	0	0	0	AACGTT
	ARFAT	1	0	0	0	0	0	0	0	1	2	0	0	TGTCTC
	ATHB6COREAT	0	0	0	0	0	0	0	0	0	0	1	0	CAATTATTA
	AUXREPSIAA4	0	0	0	0	0	0	0	0	1	1	0	0	KGTCCCAT
	AuxRR-core	1	0	0	0	0	0	0	0	0	0	0	0	GGTCCAT
	CAREOSREP1	2	1	0	0	0	0	0	0	1	2	2	2	CAACTC
	CATATGGMSAUR	2	0	2	2	0	0	2	0	2	2	0	0	CATATG
	CPBCSPOR	4	2	2	1	1	2	1	1	2	2	0	2	TATTAG
	EBoxBNNAPA	12	14	20	18	2	8	8	10	16	16	6	10	CANNTG
	ERELEE4	2	3	1	2	3	4	1	2	1	1	2	3	AWTTCAAA
	GARE1OSREP1	2	0	1	1	0	0	0	0	0	0	0	0	TAACAGA
	GARE2OSREP1	1	0	0	0	0	0	0	0	1	2	0	0	TAACGTA
	GAREAT	0	1	0	1	3	2	1	0	2	3	0	0	TAACAAR
	GARE-motif	0	0	1	0	0	0	1	1	0	0	1	1	TCTGTTG
	LECPLEACS2	1	1	0	1	3	0	0	0	1	1	2	3	TAAAATAT
	MYBGAHV	0	1	0	1	3	2	1	0	2	3	0	0	TAACAAA
	OPAQUE2ZMB32	0	0	0	1	0	0	0	0	0	0	0	0	GATGAYRTGG
	P-Box	0	0	1	1	0	0	0	0	0	0	2	2	CCTTTTG
	PyrimidineBoxHV	0	0	2	2	1	2	2	3	0	2	0	0	TTTTTTCC
	PyrimidineBoxOS	1	1	1	1	4	3	1	3	4	2	3	1	CCTTTT
	TATC-Box	0	1	0	0	0	0	1	0	1	1	0	0	TATCCCA
	TATCCACHV	0	0	0	0	2	0	0	0	0	0	0	0	TATCCAC
	TATCCAOSAMY	0	0	0	0	4	3	1	0	4	2	1	1	TATCCA
	TGA-element	0	0	0	0	2	1	1	1	1	2	0	0	AACGAC
	Total	29	25	35	35	28	27	21	23	40	49	20	25	0
Stress	motifs-ID	GhNPR1A, GH_A08G2791	GhNPR1D, GH_D08G2784	GhNPR3A.1, GH_A09G0955	GhNPR3D.1, GH_D09G0911	GhNPR3A.2, GH_A09G0085	GhNPR3D.2, GH_D09G0089	GhNPR4A, GH_A10G0470	GhNPR4D, GH_D10G0496	GhNPR5A, GH_A01G2100	GhNPR5D, GH_D01G2194	GhNPR6A, GH_A09G1355	GhNPR6D, GH_D09G1306	Motifs-Sequence
	ABRELATERD1	1	1	3	6	0	0	3	2	1	2	0	0	ACGTG
	ACGTATERD1	8	2	14	12	2	2	8	8	6	14	4	0	ACGT
	ANAERO1CONSENSUS	2	2	3	4	2	2	3	1	5	6	1	1	AAACAAA
	ANAERO2CONSENSUS	1	0	0	0	0	0	0	0	0	1	0	0	AGCAGC
	ANAERO3CONSENSUS	0	0	1	1	0	0	0	1	0	0	1	1	TCATCAC
	CBFHV	0	0	1	0	1	1	0	2	1	1	0	0	RYCGAC
	CCAATBox1	4	1	4	4	0	2	5	3	6	6	3	4	CCAAT
	CGACGOSAMY3	0	1	1	0	1	0	1	2	0	0	0	0	CGACG
	CRTDREHVCBF2	0	0	0	0	0	0	0	2	0	0	0	0	GTCGAC
	CURECORECR	14	18	12	8	2	6	2	6	10	6	2	6	GTAC
	DPBFCOREDCDC3	4	3	2	4	0	1	0	0	2	2	2	2	ACACNNG
	EECCRCAH1	1	2	3	4	2	4	2	2	1	0	3	3	GANTTNC
	LTRE1HVBLT49	0	1	0	0	0	0	2	1	1	1	0	1	CCGAAA
	LTRECOREATCOR15	0	1	0	0	0	0	0	1	0	0	0	0	CCGAC
	MBS	0	0	1	1	1	1	2	3	1	1	0	0	CAACTG
	MYB1AT	0	0	3	3	3	3	1	2	3	6	6	5	WAACCA
	MYB2AT	1	2	0	1	1	1	0	1	1	0	0	0	TAACTG
	MYB2CONSENSUSAT	3	5	1	1	2	2	1	3	3	2	0	1	YAACKG
	MYBCORE	6	5	3	3	3	4	4	6	4	2	2	2	CNGTTR
	MYBPLANT	0	0	1	0	0	0	0	0	0	0	1	1	MACCWAMC
	MYCATERD1	2	1	3	3	0	0	1	1	0	0	0	1	CATGTG
	MYCATRD22	2	1	3	3	0	0	1	1	0	0	0	1	CACATG
	MYCCONSENSUSAT	12	14	20	18	2	8	8	10	16	16	6	10	CANNTG
	PREATPRODH	0	1	0	0	0	0	2	0	1	0	0	0	ACTCAT
	STRE	1	0	1	1	1	1	0	1	0	1	2	2	AGGGG
	Total	62	61	80	77	23	38	46	59	62	67	33	41	0
Light	motifs-ID	GhNPR1A, GH_A08G2791	GhNPR1D, GH_D08G2784	GhNPR3A.1, GH_A09G0955	GhNPR3D.1, GH_D09G0911	GhNPR3A.2, GH_A09G0085	GhNPR3D.2, GH_D09G0089	GhNPR4A, GH_A10G0470	GhNPR4D, GH_D10G0496	GhNPR5A, GH_A01G2100	GhNPR5D, GH_D01G2194	GhNPR6A, GH_A09G1355	GhNPR6D, GH_D09G1306	Motifs-Sequence
	-10PEHVPSBD	3	0	2	1	1	3	0	1	4	1	1	1	TATTCT
	BoxCPSAS1	0	0	0	0	0	0	0	0	1	0	0	0	CTCCCAC
	BoxIINTPATPB	3	3	5	1	2	3	1	2	2	2	3	1	ATAGAA
	BoxIIPCCHS	0	0	0	0	0	0	0	0	0	1	0	0	ACGTGGC
	CACGTGmotif	0	0	2	4	0	0	0	0	0	0	0	0	CACGTG
	CIACADIANLELHC	4	3	2	2	3	3	2	3	1	1	2	1	CAANNNNATC
	GT1CONSENSUS	26	16	29	28	25	32	29	37	24	27	16	16	GRWAAW
	GT1CORE	1	2	0	0	3	4	0	0	0	2	0	0	GGTTAA
	GT1GMSCAM4	4	5	12	10	7	13	9	14	6	9	5	6	GAAAAA
	GT1motifPSRBCS	0	0	0	0	0	0	0	2	0	0	0	0	KWGTGRWAAWRW
	HDZIP2ATATHB2	1	0	1	1	2	1	0	0	0	0	0	0	TAATMATTA
	IBox	0	0	0	1	2	1	0	1	1	2	1	1	GATAAG
	IBoxCORE	7	4	5	7	8	10	2	6	5	5	2	2	GATAA
	IBoxCORENT	0	0	0	1	0	0	0	0	1	1	1	1	GATAAGR
	INRNTPSADB	7	7	1	1	2	2	6	3	7	2	3	4	YTCANTYY
	LRENPCABE	0	0	0	0	0	0	0	0	0	1	0	0	ACGTGGCA
	PRECONSCRHSP70A	0	0	1	1	0	1	0	1	0	0	2	2	SCGAYNRNNNNNNNNNNNNNNNHD
	RBCSCONSENSUS	1	0	1	1	0	1	3	1	0	0	0	1	AATCCAA
	REALPHALGLHCB21	0	0	0	3	2	1	1	1	3	3	2	2	AACCAA
	REBETALGLHCB21	0	1	0	0	0	1	0	1	1	1	0	0	CGGATA
	SORLIP1AT	0	1	0	1	0	0	1	1	0	2	1	1	GCCAC
	SORLIP2AT	2	8	0	2	1	1	4	1	0	1	1	2	GGGCC
	SORLREP3AT	0	0	0	0	0	0	0	0	0	0	1	0	TGTATATAT
	SV40COREENHAN	1	0	0	0	1	0	1	0	0	0	2	2	GTGGWWHG
	TBoxATGAPB	2	2	1	1	1	1	1	0	1	3	3	2	ACTTTG
	ZDNAFORMINGATCAB1	0	0	1	0	0	0	0	0	0	0	0	0	ATACGTGT
	Total	62	52	63	66	60	78	60	75	57	64	46	45	0
Signaling	motifs-ID	GhNPR1A, GH_A08G2791	GhNPR1D, GH_D08G2784	GhNPR3A.1, GH_A09G0955	GhNPR3D.1, GH_D09G0911	GhNPR3A.2, GH_A09G0085	GhNPR3D.2, GH_D09G0089	GhNPR4A, GH_A10G0470	GhNPR4D, GH_D10G0496	GhNPR5A, GH_A01G2100	GhNPR5D, GH_D01G2194	GhNPR6A, GH_A09G1355	GhNPR6D, GH_D09G1306	Motifs-Sequence
	AMMORESIIUDCRNIA1	0	0	0	0	0	0	0	0	0	1	0	1	GGWAGGGT
	AMMORESIVDCRNIA1	1	0	0	0	0	0	0	1	0	0	0	0	CGAACTT
	AMYBox1	2	1	1	2	3	2	1	0	2	3	0	0	TAACARA
	AMYBox2	0	0	0	0	0	0	0	0	0	0	1	1	TATCCAT
	ARR1AT	26	25	27	25	21	31	18	19	16	17	22	25	NGATT
	BoxLCOREDCPAL	0	0	0	0	1	1	0	0	0	0	0	0	ACCWWCC
	CGCGBoxAT	0	0	2	2	0	0	0	2	0	0	0	0	VCGCGB
	EMHVCHORD	0	0	1	0	1	1	0	0	0	0	0	0	TGTAAAGT
	IRO2OS	0	0	1	0	0	0	0	0	0	0	0	0	CACGTGG
	MYBCOREATCYCB1	2	3	0	0	0	0	0	1	3	3	0	0	AACGG
	P1BS	0	0	0	0	0	2	0	0	2	2	3	2	GNATATNC
	POLASIG1	6	11	12	8	10	12	8	15	6	9	4	3	AATAAA
	POLASIG2	6	4	5	4	10	8	7	5	4	6	1	1	AATTAAA
	POLASIG3	6	7	16	14	12	5	14	6	2	5	5	4	AATAAT
	SURECOREATSULTR11	1	1	0	0	1	1	0	0	2	3	5	3	GAGAC
	TATCCAYmotifOSRAMY3D	0	0	0	0	2	1	0	0	0	0	1	1	TATCCAY
	TE2F2NTPCNA	0	0	0	0	0	0	0	0	0	0	1	1	ATTCCCGC
	TELOBoxATEEF1AA1	0	0	0	1	0	0	0	0	0	0	0	0	AAACCCTAA
	UPRE2AT	0	0	0	1	0	0	0	0	0	0	0	0	CCACGTCATC
	UPRmotifIAT	0	0	0	1	0	0	1	1	0	0	0	0	CCACGTCA
	UPRmotifIIAT	0	0	1	0	0	0	0	0	0	0	0	0	CCNNNNNNNNNNNNCCACG
	Total	50	52	66	58	61	64	49	50	37	49	43	42

## Sheet: Arabidopsis
Defense	Motifs-ID	NPR1 AT1G64280	NPR2 AT4G26120	NPR3 AT5G45110	NPR4 AT4G19660	NPR5 AT2G41370	NPR6 AT3G57130	Motifs-Sequence
	AGCBOXNPGLB	0	0	0	0	1	0	AGCCGCC
	AGMOTIFNTMYB2	0	0	0	1	0	0	AGATCCAA
	ASF1MOTIFCAMV	1	1	10	4	0	4	TGACG
	BIHD1OS	2	4	3	3	1	4	TGTCA
	ELRECOREPCRP1	0	0	0	1	1	1	TTGACC
	GCCCORE	0	0	0	1	1	0	GCCGCC
	LS7ATPR1	0	0	0	1	0	0	ACGTCATAGA
	MYB1LEPR	0	1	0	0	0	0	GTTAGTT
	PALBOXAPC	0	1	0	0	0	1	CCGTCC
	SEBFCONSSTPR10A	0	1	2	0	0	0	YTGTCWC
	T/GBOXATPIN2	0	1	0	0	0	0	AACGTG
	WBBOXPCWRKY1	0	1	3	1	1	1	TTTGACY
	WBOXATNPR1	4	2	6	5	1	2	TTGAC
	WBOXHVISO1	3	3	7	6	2	1	TGACT
	WBOXNTCHN48	0	0	1	1	1	1	CTGACY
	WBOXNTERF3	3	5	10	9	3	4	TGACY
	WRKY71OS	6	10	23	16	4	12	TGAC
	Total motif	19	30	65	49	16	31
Development	Motifs-ID	NPR1 AT1G64280	NPR2 AT2G41370	NPR3 AT3G57130	NPR4 AT4G19660	NPR5 AT4G26120	NPR6 AT5G45110	Motifs-Sequence
	-300CORE	0	0	0	0	1	0	TGTAAAG
	-300ELEMENT	3	0	0	1	0	2	TGHAAARK
	AACACOREOSGLUB1	0	1	1	1	1	0	AACAAAC
	ACGTCBOX	0	0	0	2	0	0	GACGTC
	CAATBOX1	28	20	22	27	21	16	CAAT
	CACTFTPPCA1	17	37	30	31	34	23	YACT
	CARGCW8GAT	10	0	4	8	14	12	CWWWWWWWWG
	CARGNCAT	0	0	0	2	0	0	CCWWWWWWWWGG
	CCA1ATLHCB1	0	0	0	0	0	1	AAMAATCT
	DOFCOREZM	29	43	36	31	37	31	AAAG
	E2FCONSENSUS	0	0	0	0	3	1	WTTSSCSS
	GATABOX	25	12	21	16	27	18	GATA
	GTGANTG10	12	17	21	15	11	17	GTGA
	HEXMOTIFTAH3H4	0	0	4	2	0	0	ACGTCA
	L1BOXATPDF1	0	0	0	0	1	0	TAAATGYA
	LEAFYATAG	0	0	0	0	0	1	CCAATGT
	MARABOX1	0	0	0	0	0	1	AATAAAYAAA
	MARTBOX	6	7	6	1	12	12	TTWTWTTWTT
	MYBPZM	0	1	1	0	0	1	CCWACC
	MYBST1	1	2	5	1	6	5	GGATA
	NAPINMOTIFBN	0	0	0	1	1	0	TACACAT
	NODCON1GM	8	3	2	6	0	4	AAAGAT
	NODCON2GM	5	7	13	9	8	6	CTCTT
	NTBBF1ARROLB	3	4	2	2	3	1	ACTTTA
	OSE1ROOTNODULE	8	3	2	6	0	4	AAAGAT
	OSE2ROOTNODULE	5	7	13	9	8	6	CTCTT
	POLLEN1LELAT52	8	15	15	15	16	17	AGAAA
	RAV1AAT	9	7	1	3	6	4	CAACA
	RAV1BAT	0	0	1	1	1	0	CACCTG
	RHERPATEXPA7	0	1	1	1	0	5	KCACGW
	ROOTMOTIFTAPOX1	34	7	20	6	10	21	ATATT
	RYREPEATBNNAPA	0	0	1	0	1	1	CATGCA
	RYREPEATGMGY2	0	0	0	0	0	1	CATGCAT
	RYREPEATLEGUMINBOX	0	0	0	0	0	1	CATGCAY
	S1FBOXSORPS1L21	2	2	0	0	1	2	ATGGTA
	SEF3MOTIFGM	0	1	2	2	2	1	AACCCA
	SEF4MOTIFGM7S	3	1	6	6	6	9	RTTTTTR
	SITEIIATCYTC	1	1	0	0	1	1	TGGGCY
	SREATMSD	1	0	2	0	4	3	TTATCC
	SURE2STPAT21	0	0	0	0	1	0	AATACTAAT
	TAAAGSTKST1	10	8	5	6	8	6	TAAAG
	TGACGTVMAMY	0	0	4	2	0	0	TGACGT
	UP2ATMSD	0	0	1	1	1	2	AAACCCTA
	WUSATAg	0	0	0	1	2	1	TTAATGG
	XYLAT	0	1	1	0	1	0	ACAAAGAA
	Total motif	228	208	243	215	249	237
Hormone	Motifs-ID	NPR1 AT1G64280	NPR2 AT2G41370	NPR3 AT3G57130	NPR4 AT4G19660	NPR5 AT4G26120	NPR6 AT5G45110	Motifs-Sequence
	ABRERATCAL	1	1	0	2	0	0	MACGYGB
	ACGTABOX	0	2	0	0	2	0	TACGTA
	ACGTABREMOTIFA2OSEM	0	1	1	0	0	1	ACGTGKC
	ACGTTBOX	0	0	2	0	0	2	AACGTT
	ARFAT	1	3	1	0	0	0	TGTCTC
	ATHB6COREAT	0	0	0	0	1	0	CAATTATTA
	AUXRETGA2GMGH3	0	0	1	0	0	0	TGACGTGGC
	CACGCAATGMGH3	0	1	0	0	0	0	CACGCAAT
	CAREOSREP1	0	0	0	1	0	0	CAACTC
	CATATGGMSAUR	0	0	4	4	0	2	CATATG
	CPBCSPOR	2	1	4	1	2	3	TATTAG
	EBOXBNNAPA	14	4	12	26	10	8	CANNTG
	ERELEE4	0	2	1	0	0	1	AWTTCAAA
	GARE1OSREP1	0	0	0	1	0	0	TAACAGA
	GARE2OSREP1	0	0	0	0	1	0	TAACGTA
	GAREAT	0	0	5	0	3	1	TAACAAR
	LECPLEACS2	1	0	0	1	1	3	TAAAATAT
	MYBGAHV	0	0	3	0	3	1	TAACAAA
	PROXBBNNAPA	0	0	0	0	0	1	CAAACACC
	PYRIMIDINEBOXHVEPB1	0	2	0	0	1	0	TTTTTTCC
	PYRIMIDINEBOXOSRAMY1A	1	2	2	1	4	1	CCTTTT
	TATCCACHVAL21	0	0	0	0	1	0	TATCCAC
	TATCCAOSAMY	0	0	2	0	3	2	TATCCA
	Total motif	20	19	38	37	32	26
Stress	Motifs-ID	NPR1 AT1G64280	NPR2 AT2G41370	NPR3 AT3G57130	NPR4 AT4G19660	NPR5 AT4G26120	NPR6 AT5G45110	Motifs-Sequence
	ABRELATERD1	3	1	1	2	0	3	ACGTG
	ACGTATERD1	14	4	10	8	6	12	ACGT
	ANAERO1CONSENSUS	2	1	3	1	4	0	AAACAAA
	ANAERO3CONSENSUS	0	1	2	2	0	1	TCATCAC
	ANAERO4CONSENSUS	0	0	0	0	1	0	GTTTHGCAA
	ARE1	0	0	3	0	0	0	RGTGACNNNGC
	CBFHV	2	3	0	0	0	4	RYCGAC
	CCAATBOX1	5	5	4	5	3	4	CCAAT
	CGACGOSAMY3	1	2	1	1	0	1	CGACG
	CRTDREHVCBF2	0	2	0	0	0	2	GTCGAC
	CURECORECR	6	4	4	6	4	4	GTAC
	DPBFCOREDCDC3	0	2	3	3	0	4	ACACNNG
	DRE2COREZMRAB17	0	0	0	0	0	1	ACCGAC
	DRECRTCOREAT	2	0	0	0	0	1	RCCGAC
	EECCRCAH1	3	5	2	4	5	2	GANTTNC
	LTRE1HVBLT49	0	0	2	0	0	0	CCGAAA
	LTRECOREATCOR15	2	0	1	0	0	1	CCGAC
	MYB1AT	2	6	3	3	5	4	WAACCA
	MYB26PS	0	0	0	1	0	0	GTTAGGTT
	MYB2AT	1	1	0	1	4	0	TAACTG
	MYB2CONSENSUSAT	2	1	0	3	6	2	YAACKG
	MYBATRD22	0	0	0	1	1	0	CTAACCA
	MYBCORE	4	3	1	5	6	4	CNGTTR
	MYBPLANT	1	3	1	2	0	0	MACCWAMC
	MYCATERD1	1	0	0	1	1	0	CATGTG
	MYCATRD22	1	0	0	1	1	0	CACATG
	MYCCONSENSUSAT	14	4	12	26	10	8	CANNTG
	PREATPRODH	1	1	0	1	1	0	ACTCAT
	Total motif	67	49	53	77	58	58
Light	Motifs-ID	NPR1 AT1G64280	NPR2 AT2G41370	NPR3 AT3G57130	NPR4 AT4G19660	NPR5 AT4G26120	NPR6 AT5G45110	Motifs-Sequence
	-10PEHVPSBD	2	3	0	2	4	3	TATTCT
	AT1BOX	0	0	0	0	0	1	AATATTTTTATT
	BOXIINTPATPB	2	3	2	1	3	3	ATAGAA
	BOXIIPCCHS	0	1	1	0	0	0	ACGTGGC
	CACGTGMOTIF	0	0	0	2	0	0	CACGTG
	CIACADIANLELHC	4	1	1	0	2	2	CAANNNNATC
	EVENINGAT	1	0	0	0	0	0	AAAATATCT
	GT1CONSENSUS	23	22	17	12	32	24	GRWAAW
	GT1CORE	2	0	1	0	3	0	GGTTAA
	GT1GMSCAM4	4	7	2	5	7	9	GAAAAA
	IBOX	3	0	2	3	4	1	GATAAG
	IBOXCORE	11	4	7	6	13	7	GATAA
	IBOXCORENT	2	0	1	0	2	1	GATAAGR
	INRNTPSADB	5	6	5	4	6	3	YTCANTYY
	LRENPCABE	0	1	0	0	0	0	ACGTGGCA
	PIATGAPB	0	0	0	2	0	0	GTGATCAC
	PRECONSCRHSP70A	2	1	3	0	0	2	SCGAYNRNNNNNNNNNNNNNNNHD
	RBCSCONSENSUS	0	0	0	2	2	0	AATCCAA
	REALPHALGLHCB21	3	2	4	4	2	6	AACCAA
	SORLIP1AT	0	2	3	0	0	1	GCCAC
	SORLIP2AT	1	1	0	0	1	1	GGGCC
	SORLIP5AT	0	0	0	1	0	0	GAGTGAG
	SORLREP3AT	0	0	0	0	0	1	TGTATATAT
	SV40COREENHAN	0	0	1	0	1	0	GTGGWWHG
	TBOXATGAPB	0	1	6	2	0	1	ACTTTG
	Total motif	65	55	56	46	82	66
Signaling	Motifs-ID	NPR1 AT1G64280	NPR2 AT2G41370	NPR3 AT3G57130	NPR4 AT4G19660	NPR5 AT4G26120	NPR6 AT5G45110	Motifs-Sequence
	AMYBOX1	0	0	3	1	3	1	TAACARA
	AMYBOX2	0	0	1	0	1	2	TATCCAT
	ARR1AT	22	31	26	27	30	23	NGATT
	ATHB1ATCONSENSUS	2	0	0	0	0	0	CAATWATTG
	ATHB5ATCORE	2	0	0	0	0	0	CAATNATTG
	BOXLCOREDCPAL	0	0	0	0	0	1	ACCWWCC
	CGCGBOXAT	2	0	0	2	0	0	VCGCGB
	MYBCOREATCYCB1	0	0	1	0	1	1	AACGG
	P1BS	0	0	0	0	2	0	GNATATNC
	POLASIG1	11	4	7	2	9	14	AATAAA
	POLASIG2	7	1	3	0	3	3	AATTAAA
	POLASIG3	6	6	5	1	10	6	AATAAT
	SURECOREATSULTR11	4	5	2	1	1	4	GAGAC
	TATCCAYMOTIFOSRAMY3D	0	0	1	0	2	2	TATCCAY
	TELOBOXATEEF1AA1	0	0	1	1	0	1	AAACCCTAA
	UPRMOTIFIAT	0	0	1	0	0	0	CCACGTCA
	Total motif	56	47	51	35	62	58
