# Supplementary material for: Unravelling Cotton Nonexpressor of Pathogenesis-Related 1(NPR1)-Like Genes Family: Evolutionary Analysis and Putative Role in Fiber Development and Defense Pathway
Source: Plants (Basel). 2020 Aug 6;9(8):999. doi: 10.3390/plants9080999 (PMC7463611; doi:10.3390/plants9080999)
Supplement: Supplementary file 1 [file plants-09-00999-s001.zip › S2 Locus or Protein ID.xlsx]

## Sheet: Arabidopsis and Cotton
Species	Identifier	Accession number	TAIR-Locus ID
Arabidopsis thaliana	AtNPR1	NP_176610	AT1G64280
	AtNPR2	NP_194342	AT4G26120
	AtNPR3	NP_199324	AT5G45110
	AtNPR4	NP_193701	AT4G19660
	AtNPR5	NP_001190116	AT2G41370
	AtNPR6	NP_181668	AT3G57130
G. hirsutum	GhNPR1A	GH_A08G2791
	GhNPR1D	GH_D08G2784
	GhNPR3A.1	GH_A09G0955
	GhNPR3D.1	GH_D09G0911
	GhNPR3A.2	GH_A09G0085
	GhNPR3D.2	GH_D09G0089
	GhNPR4A	GH_A10G0470
	GhNPR4D	GH_D10G0496
	GhNPR5A	GH_A01G2100
	GhNPR5D	GH_D01G2194
	GhNPR6A	GH_A09G1355
	GhNPR6D	GH_D09G1306
G. barbadense	GbNPR1A	GB_A08G2903
	GbNPR1D	GB_D08G2893
	GbNPR3A.1	GB_A09G1067
	GbNPR3D.1	GB_D09G0919
	GbNPR3A.2	GB_A09G0108
	GbNPR3D.2	GB_D09G0086
	GbNPR4A	GB_A10G0469
	GbNPR4D	GB_D10G0482
	GbNPR5A	GB_A01G2205
	GbNPR5D	GB_D01G2289
	GbNPR6A	GB_A09G1470
	GbNPR6D	GB_D09G1311
G. arboreum	GaNPR1	Ga08G2883
	GaNPR3	Ga09G0926
	GaNPR4	Ga10G2594
	GaNPR5	Ga02G1425
	GaNPR6	Ga09G1363
G. raimondii	GrNPR1	Gorai.004G284300
	GrNPR3.1	Gorai.006G091900
	GrNPR3.2	Gorai.006G009000
	GrNPR4	Gorai.011G050200
	GrNPR5	Gorai.002G226700
	GrNPR6	Gorai.006G133600
Persea americana	PaNPR1	KR056089
	PaNPR2	KR056090
	PaNPR3	KR056091
	PaNPR4	KR056092
	PaNPR5	KR056093
Carica papaya	CpNPR1	ABIM01013147
	CpNPR2	ABIM01019889
	CpNPR3	ABIM01011811
	CpNPR4	ABIM01002225
Malus domestica	MdNPR1a	ANJ45434.1
	MdNPR1b	ANJ45435.1
	MdNPR2b	ANJ45436.2
	MdNPR3	ANJ45437.1
	MdNPR4a	ANJ45438.1
	MdNPR4b	ANJ45439.1
	MdNPR5a	ANJ45443.1
	MdNPR5b	ANJ45442.1
	MdNPR6	ANJ45444.1
	MdNPR7	ANJ45440.1
	MdNPR8	ANJ45441.1
Populus trichocarpa	PtNPR1	XP_002308281.1
	PtNPR2	XP_002322351.2
	PtNPR3	XP_002300863.2
	PtNPR4	XP_002307566.2
	PtNPR5	XP_002323261.1
	PtNPR6	XP_002308905.1
Glycine Max	GmNPR1-1	NP_001238658.1
	GmNPR1-2	NP_001238674.1
	GmNPR5	NP_001276282.1
	GmNPR3	XP_003519533.1
Solanum lycopersicum	LeNIM1	NP_001234558.2
	LeNML1	NP_001234562.1
	LeNML2	NP_001233844.1
	LeNPR5	XP_004249233.1
Sorghum bicolor	SbNPR1	XP_002455011.1
	SbNPR2	XP_002456404.1
	SbNPR3	XP_002464110.1
	SbNPR5	XP_021313767.1
Selaginella moellendorffii	SmXP024522029	XP_024522029
	SmXP024528667	XP_024528667
	SmXP002977926	XP_002977926
	SmXP002986952	XP_002986952
Oryzae Sativa	OsNPR1	LOC_Os01g09800.1
	OsNPR2	LOC_Os01g56200.1
	OsNPR3	LOC_Os03g46440.1
	OsNPR4	LOC_Os01g61990.2
	OsBOP1	LOC_Os01g72020.1
	OsBOP2	LOC_Os11g04600.1
	OsBOP3	LOC_Os12g04410.1
Physcomitrella patens	PpNPR5	XP_024400789
	PpNPR4	XP_024359583
	PpNPR2	XP_024403980
	PpNPR6	XP_024376152
Zea mays	ZmNPR5	NP_001140651
	ZmNPR3	NP_001354806
	ZmNPR1	NP_001152107
	ZmNPR4	NP_001356751
